# Supplementary material for: Identifying and mathematically modeling the time-course of extracellular metabolic markers associated with resistance to ceftolozane/tazobactam in Pseudomonas aeruginosa
Source: Antimicrob Agents Chemother. 2024 Feb 20;68(4):e01081-23. doi: 10.1128/aac.01081-23 (PMC10989016; doi:10.1128/aac.01081-23)
Supplement: Metabolomics dataset — Relative abundances of extracellular metabolites identified in hollow-fiber infection model of P. aeruginosa CW41 versus ceftolozane/tazobactam. [file aac.01081-23-s0002.xlsx]

## Sheet: dataset
Table: Relative abundances# of extracellular metabolites identified in a hollow-fiber infection model of P. aeruginosa CW41 versus ceftolozane/tazobactam.
Study	Replicate	Sample type	Treatment	sample	label	9-mercaptodethiobiotin	Dihydroclavaminic acid	FA (19:1)	FA methyl(12:0) dodecanoic acid	FA methyl(16:1)	PI(20:1)	Proclavaminic acid	Pyruvic acid	Glutamic acid	Alanine	Lysine	Arginine	Methionine	Ornithine	Tryptophan	Phenylalanine	Sucrose	Glycerol 3-phosphate	Uracil	Glycerol	Ribose 5-phosphate	Ribose	Histidine	N-Acetyl-D-glucosamine	4-Hydroxybenzoic acid	Hydroxypyruvic acid	Valine	Threonine	Oxalic acid	Adenosine	Butyric acid	Palmitic acid	Gluconic acid	Orotic acid	Creatine	Carnitine	Citrulline	Xanthine	Pipecolic acid	5-Aminopentanoic acid	Rhamnose	Phosphorylcholine	N-Acetylglutamic acid	Glycerophosphocholine
1	1	bacterial supernatant	3g/1.5g ceftolozane	Cefto_3g_7h_E	M_Cefto3g_007	1.11	1.37	0.03	1.36	0.06	0.62	1.06	0.32	1.06	0.92	0.98	2.26	0.95	0.27	1.11	0.94	1.53	0.58	1.27791	1.3	0.56	1.07	0.91	0.98	0.95	0.52	0.95	0.96	0.84	4.28	0.87	0.82	1.45	1.11	0.98	0.94	0.7	0.596632	0.56	0.7	1	2.56	0.31	5.04
1	1	bacterial supernatant	3g/1.5g ceftolozane	Cefto_3g_23h_E	M_Cefto3g_023	1.55	1.55	0.03	1.26	0.06	0.59	0.92	1.01	0.96	0.96	0.91	2.3	0.98	0.22	1.2	0.91	1.38	1.11	1.32156	1.28	0.88	1.07	0.9	1.07	0.67	0.43	0.87	0.94	0.84	2.22	0.6	0.66	1.37	0.94	0.93	1.01	1.48	1.0596	0.52	0.63	0.89	2.08	0.6	1.83
1	1	bacterial supernatant	3g/1.5g ceftolozane	Cefto_3g_47h_E	M_Cefto3g_047	1.32	1.53	0.03	0.69	0.06	0.57	1.05	0.58	1	0.89	0.91	1.41	0.95	0.73	1.09	0.91	1.47	1.02	1.25409	0.86	0.42	1.01	0.88	1.11	0.99	0.63	0.89	0.97	1.21	0.69	1.25	0.74	1.28	1.05	0.92	0.99	1.54	1.39808	0.6	0.76	1.07	1.38	0.42	0.51
1	1	bacterial supernatant	3g/1.5g ceftolozane	Cefto_3g_71h_E	M_Cefto3g_071	1.2	1.2	0.12	1.04	0.17	0.74	0.98	0.83	0.92	1.45	0.93	0.06	0.92	1.37	0.84	0.96	1.41	0.88	0.833417	0.8	1.54	1.17	0.93	0.81	1.26	1.19	0.88	1	1.07	0.01	1.13	0.63	0.84	0.94	0.89	1.03	0.96	0.882997	0.78	1.11	0.9	0.64	0.99	0.07
1	1	bacterial supernatant	3g/1.5g ceftolozane	Cefto_3g_95h_E	M_Cefto3g_095	1.09	0.7	0.37	1.04	0.5	1.04	0.98	3.04	0.96	0.95	0.97	0.09	1.12	1.48	1.07	1.04	1.08	1.08	0.928665	0.93	2.5	1.11	1.26	1.02	0.72	1.03	1.06	1.59	1.03	0.01	0.89	0.67	0.88	0.98	0.98	0.91	1.12	1.25091	1.63	1	1.12	0.22	2.6	0.01
1	1	bacterial supernatant	3g/1.5g ceftolozane	Cefto_3g_143h_E	M_Cefto3g_143	0.74	0.56	3.01	1.15	3.24	2.04	0.98	4.43	0.91	1.02	1.08	0.06	1.14	1.44	1.2	1.13	0.94	1.01	0.861198	1.01	3.07	1.09	1.13	1.12	0.8	0.96	1.06	1.01	0.69	0.01	1.18	1.07	0.68	0.97	0.83	0.94	1.28	1.55996	1.4	1.02	0.92	0.03	3.68	0.01
1	1	bacterial supernatant	3g/1.5g ceftolozane	Cefto_3g_167h_E	M_Cefto3g_167	0.55	0.44	5.22	1.04	4.59	2.25	0.98	4.62	0.86	1.06	1.08	0.07	1.25	1.55	1.29	1.17	0.87	1.14	0.968352	0.59	3.6	1.1	1.18	1.32	0.83	0.88	1.07	0.95	0.75	0.01	1.52	1.97	0.58	1.04	0.84	0.94	1.33	1.81014	1.4	1.05	1.03	0	3.79	0.01
1	2	bacterial supernatant	3g/1.5g ceftolozane	Cefto_3g_7h_F	M_Cefto3g_007	1.23	1.4	0.03	1.18	0.06	0.64	0.98	0.37	1	0.95	0.9	2.69	0.89	0.22	1.07	0.89	1.11	0.56	1.13107	1	0.53	1.02	0.9	1.13	0.83	0.47	0.9	0.92	1.1	4.61	0.72	0.73	1.32	1	0.95	1.03	0.5	0.603318	0.55	0.62	0.92	2.61	0.37	4.65
1	2	bacterial supernatant	3g/1.5g ceftolozane	Cefto_3g_23h_F	M_Cefto3g_023	1.2	1.48	0.03	0.86	0.06	0.59	0.98	1.01	1.36	0.95	1.05	2.27	0.88	0.24	1.2	0.87	1	1.08	1.20647	1.22	0.92	0.88	1.25	1.13	0.51	0.33	0.94	1.02	0.95	1.74	0.77	1.01	1.26	0.93	1.08	0.91	1.54	1.04488	0.58	0.59	0.79	2.2	0.67	1.59
1	2	bacterial supernatant	3g/1.5g ceftolozane	Cefto_3g_47h_F	M_Cefto3g_047	1.18	1.41	0.03	0.86	0.06	0.58	0.98	0.42	0.98	0.91	0.91	2.28	0.88	0.14	1.06	0.89	0.94	1.13	1.20647	1.16	0.17	0.92	0.88	1	0.57	0.38	0.93	0.95	0.8	0.81	0.7	0.66	1.27	0.96	0.98	0.91	1.64	0.816772	0.56	0.57	1.01	1.51	0.3	0.52
1	2	bacterial supernatant	3g/1.5g ceftolozane	Cefto_3g_71h_F	M_Cefto3g_071	1.14	1.41	0.05	0.83	0.06	0.71	0.98	0.46	0.95	0.89	0.89	0.08	0.84	1.32	0.98	0.94	0.99	0.94	0.67864	0.99	1.15	0.96	0.88	0.99	0.99	1.11	0.92	1.02	0.89	0.01	0.64	0.56	0.75	0.95	0.9	0.97	1.03	0.787339	0.74	1.11	0.78	0.88	0.63	0.11
1	2	bacterial supernatant	3g/1.5g ceftolozane	Cefto_3g_95h_F	M_Cefto3g_095	0.77	0.93	0.52	1.13	0.53	1.07	0.98	2.16	0.96	0.9	1.05	0.09	1.08	1.39	0.9	1.01	1.19	1.03	0.754044	1.55	2.54	1.08	1.02	0.92	1.33	1.04	0.99	0.96	0.99	0.01	0.89	0.78	0.79	1.06	0.85	1.01	1.04	1.09639	1.06	1.07	0.96	0.18	2.08	0.01
1	2	bacterial supernatant	3g/1.5g ceftolozane	Cefto_3g_143h_F	M_Cefto3g_143	0.54	0.68	2.17	1.1	1.84	1.97	0.98	4.06	0.9	0.94	1.01	0.08	1.11	1.41	0.96	1.08	1.14	1.03	0.809605	0.99	3.31	1.15	1.1	1.3	1.43	1.13	1.1	0.97	0.86	0.01	0.92	0.89	0.7	0.96	0.86	1.01	1.17	1.29506	1.27	1.09	0.91	0	2.89	0
1	2	bacterial supernatant	3g/1.5g ceftolozane	Cefto_3g_167h_F	M_Cefto3g_167	0.68	0.57	3.83	1.04	2.5	2.43	0.98	4.77	0.91	1.03	1.08	0.07	1.23	1.57	1.2	1.13	0.95	1.12	0.877073	0.62	3.83	1.14	1.2	1.12	0.92	0.93	1.11	1	0.87	0.01	0.96	1.51	0.67	1.11	0.8	1.08	1.29	1.60411	1.27	1.09	1.07	0	3.93	0.01
2	3	bacterial supernatant	3g/1.5g ceftolozane	M_Cefto3g_000_1	M_Cefto3g_000	2.4	1.27	0.23	1.03	0.39	0.62	0.98	0.15	1.16	1.07	1	1.92	1.36	0.06	2.1	0.96	1	0.65	1.22	4.46	0.64	0.87	1.01	1.03	0.26	0.38	0.92	1.09	0.61	2.21	0.4	1.12	1.05	0.91	0.88	0.95	0.01	0.08	0.63	0.58	4.94	2.15	0.96	2.88
2	3	bacterial supernatant	3g/1.5g ceftolozane	M_Cefto3g_007_1	M_Cefto3g_007	1.52	1.31	0.23	1.01	0.39	0.62	0.98	0.42	1.15	1.12	1.14	1.85	1.09	0.51	1.46	0.95	0.87	0.93	1.28	2.41	1.09	0.86	1.02	1.05	0.86	0.65	0.91	1.07	1.09	2.23	0.58	1.21	1.3	0.96	0.99	1.03	1.2	0.65	0.71	0.75	0.61	2.38	1	3.08
2	3	bacterial supernatant	3g/1.5g ceftolozane	M_Cefto3g_023_1	M_Cefto3g_023	0.62	1.27	0.23	1.02	0.39	0.61	0.98	1.24	1.09	0.93	0.94	1.47	0.68	0.24	0.74	0.87	0.83	1.45	1.19	0.89	1.84	0.75	0.89	0.91	0.85	0.94	0.85	1	1.23	1.22	0.7	1.15	1.23	0.88	1.07	0.96	2.65	1.03	0.64	0.61	1.68	1.85	0.81	1.01
2	3	bacterial supernatant	3g/1.5g ceftolozane	M_Cefto3g_047_1	M_Cefto3g_047	0.46	1.17	0.23	1.12	0.39	0.72	0.98	0.45	1.14	0.96	0.98	1.58	0.6	0.07	0.52	0.93	0.62	1.81	1.2	0.52	0.64	0.71	0.85	0.95	0.88	1.02	0.91	1.06	1.24	0.32	0.58	0.54	1.64	0.92	1.11	1	2.89	0.47	0.62	0.58	4.17	1.07	0.99	0.12
2	3	bacterial supernatant	3g/1.5g ceftolozane	M_Cefto3g_071_1	M_Cefto3g_071	0.44	1.13	0.23	1.01	0.39	0.85	0.98	0.24	1.06	0.88	0.92	0.11	0.58	1.71	0.29	0.95	0.99	1.26	0.81	0.22	1.46	0.86	0.82	0.73	1.7	1.64	0.92	1.02	1.33	0.08	0.86	0.61	1.47	0.91	1.09	0.97	1.17	0.71	0.78	1.23	0.21	0.75	1.37	0.1
2	3	bacterial supernatant	3g/1.5g ceftolozane	M_Cefto3g_095_1	M_Cefto3g_095	0.32	0.84	0.83	1.11	0.96	0.91	0.98	1.45	0.92	0.94	0.98	0.08	0.68	1.92	0.26	1.01	1.04	1.18	0.66	0.22	2.25	0.84	0.93	0.74	1.84	1.67	0.96	0.98	1.32	0.01	1.09	0.79	1.47	0.99	1.15	0.91	0.86	1.19	1.09	1.29	0.21	0.32	1.9	0.04
2	3	bacterial supernatant	3g/1.5g ceftolozane	M_Cefto3g_143_1	M_Cefto3g_143	1.21	0.52	1.41	1.28	0.83	2.18	0.98	4.63	1.03	1.15	1.13	0.05	1.58	2.2	2.06	1.19	0.94	1.21	0.86	0.41	3.72	1.05	1.24	1	0.56	0.94	1.08	1.02	0.72	0.01	1.17	2	0.85	1.09	0.87	0.94	1.13	2.09	1.47	1.34	0.43	0.11	2.6	0.01
2	3	bacterial supernatant	3g/1.5g ceftolozane	M_Cefto3g_167_1	M_Cefto3g_167	1.37	0.46	4.29	0.98	3.66	2.38	0.98	5.98	1.03	1.12	1.31	0.06	1.74	2.11	2.5	1.23	0.96	1.22	0.94	0.37	4.03	1.03	1.32	1.04	0.45	0.72	1.14	1.07	0.54	0.01	1.52	1.84	0.64	1.1	0.9	0.99	1.35	2.4	1.48	1.38	0.36	0.08	2.34	0
2	3	bacterial supernatant	3g/1.5g ceftolozane	M_Cefto3g_215_1	M_Cefto3g_215	0.26	0.4	17.33	1.03	12.72	2.37	0.98	4.67	0.99	1.07	1.08	0.04	1.37	2.18	0.62	1.17	1.06	1.29	1.04	0.49	3.18	0.83	1.15	1.09	1.06	1	1.13	1.13	1.22	0.01	1.89	2.22	1.09	1.07	0.99	0.97	1.26	2.29	1.25	1.64	0.21	0.04	1.82	0.01
2	4	bacterial supernatant	3g/1.5g ceftolozane	M_Cefto3g_000_2	M_Cefto3g_000	1.72	1.13	0.23	1	0.39	0.61	0.98	0.06	1.06	1.01	0.98	2.04	1.24	0.07	1.46	0.94	0.94	0.69	1.32	5.44	0.64	0.87	1.01	1.03	0.32	0.43	0.91	1.11	0.79	2.85	0.64	1.35	0.88	0.97	0.85	1.1	0.02	0.11	0.62	0.7	0.27	2.14	0.66	2.73
2	4	bacterial supernatant	3g/1.5g ceftolozane	M_Cefto3g_007_2	M_Cefto3g_007	1.25	1.18	0.23	1	0.39	0.62	0.98	0.35	1.04	0.96	0.94	1.61	0.96	0.52	1.05	0.88	0.83	0.88	1.05	1.88	1.01	0.83	0.86	0.97	0.96	0.61	0.96	1.01	0.96	2.42	0.68	1.77	1.03	0.9	0.92	0.88	0.8	0.63	0.62	0.6	0.8	1.75	0.71	2.6
2	4	bacterial supernatant	3g/1.5g ceftolozane	M_Cefto3g_023_2	M_Cefto3g_023	0.53	1.16	0.23	1.1	0.39	0.6	0.98	2.02	0.9	0.89	0.89	1.11	0.7	0.26	0.62	0.87	0.74	1.67	1.16	0.59	1.92	0.78	0.82	1.03	1.18	0.76	0.84	0.97	1.04	0.76	0.73	0.72	1.04	0.9	0.92	0.89	2.56	1.18	0.63	0.61	0.22	1.22	0.6	0.44
2	4	bacterial supernatant	3g/1.5g ceftolozane	M_Cefto3g_047_2	M_Cefto3g_047	0.44	1.21	0.23	1.04	0.39	0.77	0.98	1.15	0.96	0.9	0.95	0.12	0.58	1.39	0.35	0.89	0.86	1.12	0.85	0.46	1.18	0.78	0.78	0.82	1.64	1.35	0.85	0.91	1.24	0.04	0.72	0.54	1.27	0.92	1.06	0.97	2.01	1.01	0.63	1.01	0.34	0.42	1.09	0.02
2	4	bacterial supernatant	3g/1.5g ceftolozane	M_Cefto3g_071_2	M_Cefto3g_071	0.23	0.78	0.83	0.9	1.09	1.14	0.98	1.63	0.9	0.85	0.92	0.05	0.51	1.62	0.21	1	1.28	1.18	0.58	0.28	2.07	1.13	0.82	0.75	1.88	1.58	0.9	0.92	1.65	0.01	1.16	1.54	1.47	0.98	0.94	0.97	0.89	1	1.03	1.24	0.27	0.11	2.08	0
2	4	bacterial supernatant	3g/1.5g ceftolozane	M_Cefto3g_095_2	M_Cefto3g_095	0.16	0.7	1.64	0.98	1.91	1.38	0.98	2.78	0.84	0.93	0.91	0.06	0.55	1.72	0.2	0.98	1.4	1.01	0.63	0.35	2.21	1.05	0.88	0.83	1.84	1.41	0.95	1	1.48	0.01	1.31	0.73	1.38	0.92	0.92	0.88	0.85	1.3	1.12	1.18	0.5	0.09	1.86	0
2	4	bacterial supernatant	3g/1.5g ceftolozane	M_Cefto3g_143_2	M_Cefto3g_143	0.89	0.47	3.7	0.97	3.12	2.35	0.98	4.8	0.86	0.94	1.07	0.04	1.57	1.77	2.13	1.07	0.92	1.06	0.75	0.48	3.28	0.94	1.17	0.99	0.6	0.73	1.03	0.88	0.55	0.01	1.25	1.15	0.43	0.98	0.71	0.83	0.97	1.91	1.22	1.29	1.31	0.03	1.42	0
2	4	bacterial supernatant	3g/1.5g ceftolozane	M_Cefto3g_167_2	M_Cefto3g_167	0.83	0.42	6.13	1.03	5.27	2.05	0.98	5.45	0.91	1.13	1.08	0.05	1.76	2.06	2.48	1.14	1.05	1.13	0.81	0.45	3.66	0.97	1.24	1.33	0.44	0.69	1.21	1.07	0.45	0.01	1.25	1.6	0.4	1.14	0.68	0.83	1.16	2.06	1.36	1.35	0.38	0.02	1.9	0.01
2	4	bacterial supernatant	3g/1.5g ceftolozane	M_Cefto3g_191_2	M_Cefto3g_191	0.15	0.49	12.58	0.93	10.31	2.33	0.98	4.97	1.03	1.19	1.09	0.04	0.88	1.93	0.39	1.22	1	1.22	0.91	0.38	3.95	1.25	1.08	1.05	1.87	1.35	1.13	1.18	1.41	0.01	1.83	1.86	1.46	1.18	0.96	1.02	1.22	2.12	1.37	1.51	0.37	0.02	2.34	0
2	4	bacterial supernatant	3g/1.5g ceftolozane	M_Cefto3g_215_2	M_Cefto3g_215	0.11	0.41	9.18	0.97	7.14	2.17	0.98	4.74	1.02	1.03	1.06	0.03	0.78	1.79	0.31	1.21	1.03	1.08	0.94	0.4	3.22	1.16	1	0.91	1.79	1.37	1.14	1.13	1.43	0.01	1.99	1.69	1.4	1.17	0.98	0.93	1.19	2.04	1.34	1.41	0.21	0.02	2.14	0
2	5	bacterial supernatant	3g/1.5g ceftolozane	M_Cefto3g_000_3	M_Cefto3g_000	2.14	1.28	0.23	0.89	0.39	0.72	0.98	0.04	1.01	0.98	1.06	2.15	1.4	0.09	1.85	0.99	0.98	0.59	1.26	5.11	0.64	0.83	1.16	1.25	0.28	0.44	0.94	1.1	0.68	3.24	0.79	0.59	0.61	1.03	0.98	1	0.02	0.1	0.66	0.74	0.21	1.95	0.41	3
2	5	bacterial supernatant	3g/1.5g ceftolozane	M_Cefto3g_007_3	M_Cefto3g_007	1.96	1.23	0.23	0.91	0.39	0.68	0.98	0.34	0.95	1.02	0.99	1.68	1.32	0.39	1.58	0.96	0.96	0.71	1.15	2.13	0.64	0.93	1.06	1.15	0.51	0.5	0.99	0.96	0.68	3.04	0.59	0.76	0.52	0.98	0.95	1.08	0.6	0.54	0.65	0.85	8.36	1.85	0.33	2.81
2	5	bacterial supernatant	3g/1.5g ceftolozane	M_Cefto3g_023_3	M_Cefto3g_023	1.55	1.22	0.23	0.91	0.39	0.69	0.98	1.41	1	1	0.99	1.71	1.2	0.23	1.43	1.02	1.03	1.36	1.21	0.92	1.34	0.94	1.06	1.12	0.38	0.55	1.06	0.99	0.75	1.42	0.57	1.62	0.66	0.97	0.96	1.09	2.2	1.07	0.71	0.75	1.46	1.41	0.28	0.72
2	5	bacterial supernatant	3g/1.5g ceftolozane	M_Cefto3g_047_3	M_Cefto3g_047	1.48	1.07	0.23	1.05	0.39	0.68	0.98	0.51	1.07	1.02	1.03	1.71	1.17	0.07	1.22	1	0.93	1.49	1.2	0.67	0.64	0.79	1.03	1.13	0.31	0.48	1.06	1.06	0.76	0.34	0.75	0.65	0.85	0.94	1.02	1.09	3.07	0.41	0.62	0.75	0.47	0.87	0.44	0.14
2	5	bacterial supernatant	3g/1.5g ceftolozane	M_Cefto3g_071_3	M_Cefto3g_071	0.57	1.38	0.23	1.19	0.39	0.73	0.98	0.15	0.97	0.96	0.92	1.96	0.71	0.12	0.73	0.96	1.05	1.41	1.2	0.59	0.64	0.78	0.95	1.13	1.03	0.91	1.01	0.96	1.01	0.39	0.81	0.77	0.89	1.04	1.17	0.97	1.59	0.76	0.67	0.64	0.21	0.9	0.62	0.15
2	5	bacterial supernatant	3g/1.5g ceftolozane	M_Cefto3g_095_3	M_Cefto3g_095	0.56	1.37	0.23	0.95	0.39	0.81	0.98	0.12	0.99	0.89	0.97	0.12	0.68	1.78	0.27	1	0.92	1.09	0.99	0.33	0.84	0.9	0.98	1.07	1.65	2.23	1.04	1.01	1.15	0.43	0.72	0.77	1	1.07	1.21	1.1	0.68	0.61	0.81	0.64	4.84	0.76	0.94	0.32
2	5	bacterial supernatant	3g/1.5g ceftolozane	M_Cefto3g_143_3	M_Cefto3g_143	2.41	0.53	0.94	0.97	1.01	1.06	0.98	2.19	0.91	0.98	0.96	0.07	1.67	1.93	2.17	1.06	0.89	1.12	0.89	0.52	1.58	0.96	1.14	1.09	0.5	0.97	1.06	0.97	0.42	0.01	0.93	0.85	0.36	1	0.8	0.94	0.81	1.94	1.26	1.32	0.52	0.32	1.27	0.03
2	5	bacterial supernatant	3g/1.5g ceftolozane	M_Cefto3g_167_3	M_Cefto3g_167	2.1	0.44	1.49	0.83	1.51	1.36	0.98	3.52	0.83	0.95	1.02	0.06	1.73	1.9	2.19	1.07	0.89	0.95	0.87	0.59	1.48	0.93	1.2	1.07	0.37	0.78	0.97	0.84	0.35	0.01	1.09	2.2	0.26	0.98	0.77	0.98	1	2.14	1.28	1.19	1.17	0.16	1.46	0.01
2	5	bacterial supernatant	3g/1.5g ceftolozane	M_Cefto3g_191_3	M_Cefto3g_191	0.28	0.66	1.79	1.01	1.7	1.74	0.98	4.54	1.01	1.1	1.05	0.07	0.8	1.87	0.33	1.13	1.24	1.03	0.95	0.51	1.74	1.58	1.04	1.16	2.15	2.03	1.15	1.06	1.71	0.01	1.79	0.79	1.36	1.18	1.16	1.14	1.12	1.92	1.61	1.55	0.3	0.1	1.58	0.01
2	5	bacterial supernatant	3g/1.5g ceftolozane	M_Cefto3g_215_3	M_Cefto3g_215	0.16	0.47	6.69	0.9	6.05	2.21	0.98	4.64	0.84	1.04	1.05	0.04	0.63	1.94	0.26	1.16	1.79	1.03	0.92	0.66	1.62	1.51	0.95	1.03	2.15	1.96	1.25	0.93	1.51	0.01	1.77	1.38	0.99	1.15	1.11	1.06	1.14	2	1.71	1.46	0.43	0.04	1.4	0
1	1	bacterial supernatant	6g/3g ceftolozane	Cefto_6g_7h_i	M_Cefto6g_007	1.34	1.38	0.03	1.17	0.06	0.58	0.98	0.33	1.02	0.97	0.9	2.09	0.88	0.24	1.09	0.88	1.03	0.6	1.09138	0.89	0.61	0.95	0.87	1.02	0.93	0.51	0.85	1.04	0.74	4.35	0.43	0.93	1.34	1.08	0.89	0.98	0.7	0.562223	0.65	0.69	0.83	2.95	0.33	4.71
1	1	bacterial supernatant	6g/3g ceftolozane	Cefto_6g_23h_i	M_Cefto6g_023	1.03	1.38	0.03	0.91	0.06	0.61	0.98	1.16	0.95	0.95	0.96	2.15	0.9	0.16	1.11	0.93	0.92	1.21	1.12313	1.34	0.93	0.91	0.85	1	0.53	0.35	0.93	0.85	0.77	1.73	0.56	0.56	1.25	0.92	0.84	0.88	1.57	1.05224	0.54	0.54	0.93	2.13	0.6	1.22
1	1	bacterial supernatant	6g/3g ceftolozane	Cefto_6g_47h_i	M_Cefto6g_047	1.22	1.39	0.03	0.94	0.06	0.63	0.98	0.26	1.04	0.9	0.89	3.1	0.93	0.07	1.1	0.89	0.97	1.27	1.2025	1.24	0.16	0.9	0.91	1.03	0.39	0.41	0.94	1	0.89	0.68	0.61	0.65	1.27	0.99	0.93	0.96	2.05	0.180721	0.56	0.58	0.83	1.44	0.28	0.36
1	1	bacterial supernatant	6g/3g ceftolozane	Cefto_6g_71h_i	M_Cefto6g_071	1.33	1.45	0.03	0.92	0.06	0.53	0.98	0.12	1.2	1.14	0.86	1.88	0.9	0.52	0.97	0.91	0.96	1.03	1.05566	0.86	0.13	0.95	1	1	1	0.67	0.89	0.89	0.94	0.58	0.5	0.58	1.11	0.99	1.22	1.36	0.78	0.625266	0.53	0.61	0.95	1.29	0.22	0.29
1	1	bacterial supernatant	6g/3g ceftolozane	Cefto_6g_95h_i	M_Cefto6g_095	1.22	0.87	0.25	1.12	0.41	0.71	0.98	0.76	1.04	0.87	0.96	0.19	0.97	1.35	0.99	1.28	0.91	1.11	0.948508	0.9	0.88	1.02	1	1.17	0.66	1.19	1.38	0.97	0.67	0.01	0.5	0.88	0.98	0.98	0.83	0.92	0.71	1.0596	0.86	1.04	1.09	0.15	1.24	0.01
1	1	bacterial supernatant	6g/3g ceftolozane	Cefto_6g_143h_i	M_Cefto6g_143	1.33	0.71	0.92	1.15	1.32	1.16	0.98	1.65	0.93	0.88	1.62	0.15	1.17	1.32	1.08	0.96	0.85	1.14	0.833417	0.86	0.65	1.03	0.98	1.11	0.69	1.53	0.98	0.94	0.66	0.01	0.72	1.26	0.74	1.02	0.73	0.89	0.73	0.934505	0.92	1.13	0.89	0	1.69	0.01
1	1	bacterial supernatant	6g/3g ceftolozane	Cefto_6g_167h_i	M_Cefto6g_167	1.21	0.71	1.06	0.73	1.07	1.69	0.98	2.11	0.98	0.93	1.01	0.15	1.04	1.73	1.09	1	0.91	1.37	0.793731	0.58	1.42	1.07	1.02	1.27	0.89	1.32	1.02	1	0.74	0.01	0.78	1.26	0.7	1.13	0.87	0.93	0.84	0.986013	0.96	1.36	1.23	0	1.75	0.01
1	2	bacterial supernatant	6g/3g ceftolozane	Cefto_6g_7h_J	M_Cefto6g_007	1.26	1.71	0.03	1.27	0.06	0.56	0.98	0.41	0.98	0.95	0.92	2.1	0.89	0.26	1.32	0.92	1.07	0.6	1.21838	1.01	0.48	0.94	0.92	1.02	0.87	0.46	0.96	0.93	0.89	4.17	0.53	1.13	1.28	1.03	0.94	0.94	0.65	0.590751	0.56	0.63	0.89	2.61	0.31	5.64
1	2	bacterial supernatant	6g/3g ceftolozane	Cefto_6g_23h_J	M_Cefto6g_023	1.27	1.54	0.03	1.23	0.06	0.65	0.98	1.2	1	0.91	0.86	2.76	0.87	0.22	1.29	0.89	1.01	1.08	1.30569	1.19	0.93	0.91	0.9	1.03	0.43	0.43	0.89	1.34	1.23	1.92	0.78	0.85	1.39	0.96	0.9	0.98	1.46	1.05224	0.54	0.61	0.85	2.26	0.69	1.66
1	2	bacterial supernatant	6g/3g ceftolozane	Cefto_6g_47h_J	M_Cefto6g_047	1.19	1.52	0.03	1.32	0.19	0.64	0.98	0.46	1.01	1.04	0.85	2.71	0.94	0.08	1.2	0.87	1.09	1.23	1.31759	1.43	0.18	0.88	0.89	1.07	0.32	0.42	0.9	0.93	0.73	0.67	0.59	1.76	1.36	0.95	0.84	0.94	1.92	0.188936	0.57	0.62	0.88	1.5	0.3	0.4
1	2	bacterial supernatant	6g/3g ceftolozane	Cefto_6g_71h_J	M_Cefto6g_071	1.26	1.53	0.03	1.31	0.09	0.65	0.98	0.38	0.98	0.99	0.92	2.59	0.85	0.18	1.22	0.87	1.01	1.14	1.36919	1.26	0.13	0.92	0.88	0.98	0.64	0.49	0.98	0.94	0.85	0.75	0.64	0.69	1.35	1.04	0.98	0.92	0.89	0.282223	0.55	0.76	0.93	1.49	0.24	0.43
1	2	bacterial supernatant	6g/3g ceftolozane	Cefto_6g_95h_J	M_Cefto6g_095	1.07	1.26	0.12	1.02	0.24	0.59	0.98	0.31	1.03	0.84	0.85	0.15	0.9	1.46	0.83	0.88	1.17	0.98	0.924696	1.06	0.61	1.16	0.9	1.09	0.97	1.44	0.95	0.96	0.96	0.01	0.33	0.66	0.82	0.92	0.95	0.94	0.62	0.927147	0.62	1	1.21	0.16	0.69	0.02
1	2	bacterial supernatant	6g/3g ceftolozane	Cefto_6g_143h_J	M_Cefto6g_143	1.03	1.01	1.02	0.99	1.62	1.14	0.98	1.17	0.99	1.02	0.89	0.13	1.29	1.35	0.87	0.98	1.25	1.23	0.904853	0.96	0.88	1.26	1.08	1.11	1.52	1.72	0.98	1	0.84	0.01	0.6	1.93	0.75	1.06	1.02	0.95	0.82	1.0596	0.89	1.45	1.08	0	1.22	0.01
1	2	bacterial supernatant	6g/3g ceftolozane	Cefto_6g_167h_J	M_Cefto6g_167	1.17	0.76	0.93	0.55	0.9	1.63	0.98	1.92	0.95	0.89	0.96	0.14	1.1	1.48	0.99	1.02	0.98	1.32	0.785793	0.59	1.58	0.99	1.05	1.2	1.03	1.3	1.07	0.98	0.72	0.01	0.68	1.13	0.61	1.04	0.86	1.02	0.99	1.1994	1.09	1.43	1.1	0	1.89	0.01
2	3	bacterial supernatant	6g/3g ceftolozane	M_Cefto6g_007_1	M_Cefto6g_007	1.18	1.12	0.23	1.02	0.39	0.64	0.98	0.37	1.06	1	1.06	1.9	0.89	0.38	0.94	0.94	0.89	0.88	1.2	1.95	0.82	0.75	0.97	1.02	0.99	0.7	0.91	1.06	1.17	2.49	0.91	0.86	1.28	0.85	0.94	0.92	0.78	0.64	0.59	0.79	0.25	2.21	0.7	2.73
2	3	bacterial supernatant	6g/3g ceftolozane	M_Cefto6g_023_1	M_Cefto6g_023	0.55	1.19	0.23	0.98	0.39	0.53	0.98	1.22	1.04	0.97	0.92	1.44	0.69	0.2	0.63	0.84	0.75	1.48	1.19	0.82	1.42	0.77	0.84	0.99	0.85	0.75	0.87	1.03	1.14	1.21	0.66	0.73	1.4	0.86	0.98	0.86	2.66	0.94	0.59	0.54	4.19	1.45	0.94	0.67
2	3	bacterial supernatant	6g/3g ceftolozane	M_Cefto6g_047_1	M_Cefto6g_047	0.53	1.18	0.23	1.26	0.39	0.72	0.98	0.38	1.14	1.08	1	1.72	0.74	0.07	0.65	0.91	0.85	1.91	1.28	0.72	0.64	0.85	0.9	0.93	0.79	1.02	0.97	1.07	1.47	0.34	0.65	0.84	1.79	0.95	1.19	1.25	2.81	0.31	0.6	0.68	0.21	1	0.95	0.1
2	3	bacterial supernatant	6g/3g ceftolozane	M_Cefto6g_071_1	M_Cefto6g_071	0.36	1.21	0.23	1.2	0.39	0.58	0.98	0.07	1.06	0.96	0.99	1.87	0.55	0.05	0.49	0.9	1.05	1.64	1.3	0.67	0.64	1.04	0.85	0.86	0.96	1.04	0.92	1.08	1.37	0.43	0.75	0.69	2.03	0.97	1.11	1	1.71	0.19	0.63	0.6	0.21	0.95	0.98	0.11
2	3	bacterial supernatant	6g/3g ceftolozane	M_Cefto6g_095_1	M_Cefto6g_095	0.39	1.32	0.23	1.08	0.39	0.8	0.98	0.03	1.17	1.14	1.19	2.31	0.58	0.06	0.52	0.98	1.16	1.8	1.33	0.44	0.64	1.06	0.91	1.06	1.08	1.04	0.88	1.11	1.68	0.89	0.91	0.77	2.33	0.96	1.13	1.1	0.46	0.24	0.71	0.63	0.37	1.34	0.97	0.43
2	3	bacterial supernatant	6g/3g ceftolozane	M_Cefto6g_143_1	M_Cefto6g_143	2.14	0.46	0.23	1.15	0.39	0.7	0.98	0.23	1.02	0.96	0.85	0.07	1.27	1.88	1.66	0.9	0.86	1.07	0.74	0.37	0.79	0.79	1.02	0.85	0.51	0.94	0.87	0.93	0.48	0.06	0.63	1.02	0.54	0.78	0.71	0.86	0.63	1.03	1.05	1.45	0.28	0.59	1.37	0.13
2	3	bacterial supernatant	6g/3g ceftolozane	M_Cefto6g_167_1	M_Cefto6g_167	2.14	0.27	1.3	0.98	1.7	0.96	0.98	1.28	1.15	0.98	1	0.06	1.53	2.04	1.99	0.96	0.83	1.14	0.88	0.21	1.07	0.89	1.16	0.99	0.39	0.9	0.96	1.1	0.48	0.01	0.72	0.71	0.7	0.92	0.78	0.94	0.93	1.85	1.64	1.36	2.93	0.2	2.18	0.02
2	3	bacterial supernatant	6g/3g ceftolozane	M_Cefto6g_215_1	M_Cefto6g_215	0.27	0.2	10.38	0.9	11.06	1.67	0.98	4.18	1.12	1.12	1.05	0.04	0.76	2.01	0.35	1.12	0.91	1.32	0.94	0.36	1.82	1	0.98	0.92	2.02	1.42	1.06	1.08	1.44	0.01	1.6	1.63	1.68	1.12	0.97	1.15	1.32	1.82	1.66	1.49	0.21	0.04	2.34	0.01
2	4	bacterial supernatant	6g/3g ceftolozane	M_Cefto6g_007_2	M_Cefto6g_007	1.43	1.18	0.23	0.95	0.39	0.57	0.98	0.36	1	0.9	0.92	1.52	1.04	0.46	1.29	0.93	0.9	0.78	1.05	1.79	0.75	0.87	0.86	0.86	0.79	0.59	0.86	0.96	0.8	2.05	0.55	1.21	1.05	0.86	0.83	0.9	0.83	0.63	0.6	0.7	6.01	1.84	0.69	2.63
2	4	bacterial supernatant	6g/3g ceftolozane	M_Cefto6g_023_2	M_Cefto6g_023	1.31	1.17	0.23	1.05	0.39	0.51	0.98	0.36	0.96	0.85	0.89	1.46	1.02	0.45	1.27	0.84	0.84	0.73	1	1.82	1.11	0.88	0.88	0.9	0.74	0.56	0.82	0.9	0.78	1.95	0.57	1.26	0.76	0.87	0.74	0.83	0.79	0.63	0.59	0.64	6.45	1.78	0.52	2.25
2	4	bacterial supernatant	6g/3g ceftolozane	M_Cefto6g_047_2	M_Cefto6g_047	0.46	1.23	0.23	1	0.39	0.71	0.98	0.7	1.01	0.97	0.95	1.42	0.56	0.07	0.59	0.9	0.92	1.57	1.23	0.63	0.64	0.98	0.85	0.95	0.89	0.89	0.88	0.94	1.29	0.27	0.84	0.78	1.4	0.97	1.05	1.04	3.06	0.32	0.59	0.58	0.26	0.81	0.89	0.14
2	4	bacterial supernatant	6g/3g ceftolozane	M_Cefto6g_071_2	M_Cefto6g_071	0.44	1.06	0.23	1.06	0.39	0.61	0.98	0.1	0.95	0.86	0.84	1.55	0.52	0.05	0.49	0.78	0.56	1.38	1.11	0.5	0.64	0.6	0.73	0.85	0.76	0.81	0.82	0.84	0.91	0.28	0.61	0.75	1.05	0.83	0.96	0.82	1.67	0.17	0.5	0.52	0.21	0.66	0.62	0.12
2	4	bacterial supernatant	6g/3g ceftolozane	M_Cefto6g_095_2	M_Cefto6g_095	0.44	1.05	0.23	1.05	0.39	0.69	0.98	0.38	0.92	0.81	0.85	1.4	0.61	0.49	0.42	0.85	0.87	1.2	1.15	0.33	0.64	0.68	0.8	0.99	1.53	1	0.88	0.9	0.95	0.48	0.69	0.63	0.92	0.9	0.96	0.85	0.73	1.26	0.58	0.58	0.85	0.88	0.68	0.28
2	4	bacterial supernatant	6g/3g ceftolozane	M_Cefto6g_143_2	M_Cefto6g_143	1.2	0.67	0.76	1	0.66	1.25	0.98	7.43	0.76	0.82	0.83	0.07	1.36	1.22	1.89	0.95	0.75	1.12	0.91	0.29	2.47	0.65	0.95	0.99	0.56	0.44	0.89	0.73	0.43	0.01	0.68	0.82	0.42	0.8	0.59	0.78	2.33	1.43	0.85	0.82	0.5	0.07	1.16	0
2	4	bacterial supernatant	6g/3g ceftolozane	M_Cefto6g_167_2	M_Cefto6g_167	1.63	0.8	2.53	0.93	2.42	1.71	0.98	7.64	0.83	0.91	0.89	0.07	1.44	1.52	2.16	1.12	0.93	1.02	0.85	0.24	2.83	0.9	1.06	1.13	0.39	0.49	1.03	0.87	0.44	0.01	0.61	0.86	0.36	0.87	0.71	0.81	2.12	1.38	1	0.97	1.72	0.05	1.49	0
2	4	bacterial supernatant	6g/3g ceftolozane	M_Cefto6g_191_2	M_Cefto6g_191	0.29	0.89	2.02	0.91	1.49	1.98	0.98	6.95	0.92	1	1	0.06	0.82	1.57	0.56	1.07	0.92	1.16	0.83	0.5	3.37	1.01	0.93	1.02	1.75	1.05	1.01	0.92	1.14	0.01	1.15	1.71	1.12	1.02	0.96	0.99	1.8	1.29	1.14	1.11	0.21	0.03	2.62	0
2	4	bacterial supernatant	6g/3g ceftolozane	M_Cefto6g_215_2	M_Cefto6g_215	0.17	0.74	3.65	0.96	2.33	2.09	0.98	6.59	0.83	0.99	1.09	0.05	0.76	1.66	0.38	1.1	1.06	1.13	0.89	0.33	2.61	0.91	0.93	1.05	1.75	1.07	1.05	0.94	1.33	0.01	1.37	1.34	1.03	1.1	0.92	0.98	1.52	1.46	1.23	1.19	0.22	0.02	2.33	0
2	5	bacterial supernatant	6g/3g ceftolozane	M_Cefto6g_007_3	M_Cefto6g_007	1.67	1.43	0.23	0.97	0.39	0.62	0.98	0.41	1.06	1.05	1.02	1.87	1.22	0.33	1.59	1.01	1.01	0.73	1.18	3	0.71	1.1	1.05	1.13	0.76	0.66	0.96	1.02	0.9	2.43	0.66	0.62	0.88	1.06	0.99	1.07	0.49	0.54	0.72	0.76	0.57	1.95	0.68	2.75
2	5	bacterial supernatant	6g/3g ceftolozane	M_Cefto6g_023_3	M_Cefto6g_023	0.69	1.35	0.23	0.88	0.39	0.74	0.98	1.28	1.03	0.97	0.99	1.64	0.73	0.22	0.82	0.96	1.06	1.22	1.2	1.42	1.47	1.11	0.96	1.02	0.89	0.97	1.01	0.96	1.08	1.43	0.69	1	1.07	1.04	1.07	1.12	2.79	0.91	0.72	0.64	0.54	1.66	0.74	1.09
2	5	bacterial supernatant	6g/3g ceftolozane	M_Cefto6g_047_3	M_Cefto6g_047	0.49	1.47	0.23	1.05	0.39	0.78	0.98	0.5	0.98	0.94	0.97	1.54	0.62	0.08	0.58	0.94	0.98	1.48	1.2	0.81	0.64	1.14	0.96	1.19	0.89	0.99	1	0.96	1.19	0.37	0.73	0.97	1.08	1.04	1.06	1	3.25	0.32	0.68	0.66	0.36	0.82	0.63	0.1
2	5	bacterial supernatant	6g/3g ceftolozane	M_Cefto6g_071_3	M_Cefto6g_071	0.53	1.45	0.23	1.05	0.39	0.79	0.98	0.07	1.06	1.06	0.99	2.01	0.66	0.06	0.66	0.94	0.78	1.35	1.29	0.84	0.64	1	0.95	1.14	0.88	0.92	0.98	1.01	1.1	0.46	0.72	0.65	0.97	1.12	1.13	1.08	2.15	0.17	0.73	0.6	0.21	1.01	0.59	0.2
2	5	bacterial supernatant	6g/3g ceftolozane	M_Cefto6g_095_3	M_Cefto6g_095	0.54	1.36	0.23	0.9	0.39	0.75	0.98	0.02	1.01	0.94	0.94	2.13	0.68	0.05	0.65	0.95	0.99	1.35	1.21	0.82	0.64	0.94	0.97	1.17	0.78	0.95	1.08	0.99	1.05	0.74	0.75	0.67	0.88	1.01	1.18	1	0.73	0.14	0.75	0.59	0.38	1.06	0.71	0.36
2	5	bacterial supernatant	6g/3g ceftolozane	M_Cefto6g_143_3	M_Cefto6g_143	2.51	1.32	0.23	0.98	0.39	0.68	0.98	0.39	1.03	0.91	1	2.29	1.42	0.04	2.26	0.99	1.13	1.26	1.15	0.56	0.64	0.92	1.06	1.14	0.19	0.37	0.96	0.93	0.4	0.87	0.53	0.65	0.41	0.99	0.87	0.98	0.05	0.15	0.69	0.58	1.14	1.19	0.55	0.39
2	5	bacterial supernatant	6g/3g ceftolozane	M_Cefto6g_167_3	M_Cefto6g_167	2.77	1.26	0.23	1	0.39	0.88	0.98	0.43	1.06	1.02	0.95	2.33	1.61	0.04	2.59	0.96	1.14	1.41	1.17	0.6	0.64	0.93	1.17	1.23	0.12	0.35	0.97	1.04	0.4	0.81	0.49	0.93	0.48	1.05	0.82	0.94	0.03	0.17	0.7	0.64	3.87	1.35	0.8	0.43
2	5	bacterial supernatant	6g/3g ceftolozane	M_Cefto6g_191_3	M_Cefto6g_191	0.88	1.25	0.23	0.99	0.39	0.64	0.98	0.07	1.08	1.08	1.06	2.22	0.89	0.09	0.89	1.02	0.81	1.33	1.31	0.81	0.64	1.05	1.03	1.24	0.84	0.89	0.95	1.14	1.03	1.16	0.64	0.9	1.25	1.06	1.13	1.02	0.04	0.48	0.69	0.66	1.25	1.62	0.9	0.76
2	5	bacterial supernatant	6g/3g ceftolozane	M_Cefto6g_215_3	M_Cefto6g_215	0.62	1.42	0.23	0.98	0.39	0.8	0.98	0.05	0.98	0.93	0.92	0.14	0.76	1.65	0.42	0.93	1.22	1.03	1.11	0.2	0.64	1.04	0.98	1.15	1.55	1.93	1.05	1.03	1.04	0.83	0.81	1.44	1.2	0.99	1.1	1.19	0.63	0.73	0.74	0.89	0.21	1.38	0.74	0.7
1	1	bacterial supernatant	control	Control_0h_WS1	M_ControlWS_000	1.04	1.45	0.03	1.48	0.06	0.39	0.98	0.06	1.03	0.91	1.21	2.98	0.87	0.09	1.02	0.91	1.3	0.53	1.21044	1.35	0.13	1.12	0.91	0.97	0.78	0.65	0.93	1	1.43	4.75	0.38	1.5	1.54	1	0.93	0.99	0.02	0.0426514	0.58	0.56	1.01	2.54	0.28	4.82
1	1	bacterial supernatant	control	Control_7h_A	M_Control_007	1.06	1.32	0.03	1.06	0.06	0.52	0.98	0.03	1.06	1.01	0.95	0.48	0.86	1.13	0.93	1	0.91	0.42	0.920728	1.06	0.13	0.94	0.87	1.07	1.21	0.76	0.93	0.98	1.04	4.11	0.87	0.5	1.31	1.05	1.07	1.07	0.18	0.311707	0.6	0.57	1.09	2.92	0.24	5.04
1	1	bacterial supernatant	control	Control_23h_A	M_Control_023	0.95	1.09	0.03	1.17	0.06	0.55	0.98	0.03	1.04	0.91	0.93	0.06	0.83	1.53	0.57	0.94	0.83	0.85	0.345954	0.92	0.15	0.89	0.92	0.67	1.4	1.6	0.92	1.05	1.24	1.1	0.86	0.54	0.93	0.92	1.23	1.1	0.62	0.320198	0.86	0.88	1.06	1.99	0.45	1.2
1	1	bacterial supernatant	control	Control_47h_A	M_Control_047	0.92	0.85	0.04	0.99	0.09	0.56	0.98	0.05	0.99	0.97	1.03	0.03	0.88	1.57	0.6	1.04	0.79	0.94	0.615141	1.06	0.37	0.89	0.92	0.62	1.59	1.65	1.07	1.07	1.82	0.11	1.14	0.87	1	0.96	1.24	1.13	0.68	1.0228	1.27	1.16	0.65	0.53	0.5	0.14
1	1	bacterial supernatant	control	Control_71h_A	M_Control_071	0.76	0.62	0.11	1.03	0.12	0.7	0.98	0.09	0.99	0.97	0.99	0.03	1.05	1.57	0.67	1.05	0.79	0.99	0.88501	0.9	0.51	0.92	0.98	0.72	1.68	1.67	1.04	1.02	1.25	0.01	1.67	1.54	0.84	0.98	1.33	1.05	0.7	1.54524	1.51	1.42	1.01	0.09	0.48	0.01
1	1	bacterial supernatant	control	Control_95h_A	M_Control_095	0.68	0.43	0.41	0.87	0.38	0.96	0.98	0.17	1.01	0.98	1.32	0.08	0.98	1.61	0.68	1.12	0.8	1.05	1.01598	1.37	0.9	0.93	0.99	0.84	1.86	1.55	1.1	1.08	1.25	0.04	2.14	0.83	0.83	0.99	1.26	1.12	1.49	1.76599	1.82	1.51	1.2	0	0.54	0
1	1	bacterial supernatant	control	Control_143h_A	M_Control_143	0.43	0.35	6.84	1.35	7.46	1.83	0.98	0.33	0.98	1.11	1.02	0.06	1.16	1.52	0.8	1.17	0.72	1.22	1.12313	1.18	1.09	0.88	1.18	0.97	1.97	1.52	1.14	0.97	1.45	0.06	2.97	1.61	0.71	1.08	1.35	1.02	1.62	2.11919	1.81	1.57	1.33	0	0.73	0
1	1	bacterial supernatant	control	Control_167h_A	M_Control_167	0.32	0.31	7.13	0.97	6.87	2.02	0.98	0.34	0.97	1.16	1.08	0.06	1.17	1.49	0.8	1.21	0.71	1.18	1.08344	0.84	1.17	0.88	1.1	1.03	2.12	1.64	1.14	0.94	1.23	0.04	2.37	2.01	0.56	1.09	1.22	1.07	1.9	1.92052	1.87	1.51	1.1	0	0.67	0
1	2	bacterial supernatant	control	Control_0h_WS2	M_ControlWS_000	1.11	1.49	0.03	0.86	0.06	0.45	0.98	0.06	1.24	0.91	1.07	2.51	0.9	0.1	1.05	0.88	1.38	0.53	1.23028	1.12	0.13	1.17	0.92	0.97	0.71	0.57	0.94	1.01	1.14	4.51	0.35	0.56	1.56	1.03	0.87	1.07	0.02	0.0430063	0.59	0.57	1.05	2.69	0.34	4.9
1	2	bacterial supernatant	control	Control_7h_B	M_Control_007	1.09	1.29	0.03	1.01	0.06	0.45	0.98	0.03	1.25	0.9	0.92	0.88	0.97	0.95	0.98	0.95	1.18	0.5	0.916759	0.95	0.13	0.96	0.96	1.08	1.12	0.73	0.92	1	1.28	4.67	0.69	0.68	1.32	0.96	1.05	0.97	0.13	0.298029	0.6	0.62	1	2.88	0.25	4.92
1	2	bacterial supernatant	control	Control_23h_B	M_Control_023	1.04	1.13	0.03	1.13	0.06	0.53	0.98	0.03	1.01	0.86	0.98	0.05	0.94	1.42	0.72	0.95	1.12	0.92	0.358879	0.78	0.15	0.99	0.96	0.66	1.28	1.48	0.95	1.03	1.3	0.92	0.66	0.88	0.94	0.96	1.17	1.06	0.47	0.369555	0.87	0.93	1.09	1.86	0.47	0.98
1	2	bacterial supernatant	control	Control_47h_B	M_Control_047	1.03	0.86	0.04	1.38	0.07	0.69	0.98	0.05	0.99	0.93	1.04	0.03	0.89	1.6	0.76	1	1.01	1	0.631016	0.99	0.31	1.07	0.96	0.62	1.37	1.48	1.05	1.03	1.34	0.13	0.87	0.78	0.96	1.07	1.13	1.13	0.56	1.06695	1.4	1.36	1.06	0.52	0.47	0.11
1	2	bacterial supernatant	control	Control_71h_B	M_Control_071	0.84	0.61	0.11	1.11	0.14	0.64	0.98	0.08	1	0.96	1.03	0.03	0.98	1.88	0.73	0.98	0.9	0.88	0.833417	0.8	0.51	1	0.93	0.72	1.17	1.17	0.91	0.97	0.78	0.01	1.14	0.61	0.92	0.97	1.04	0.94	0.71	1.45695	1.44	1.18	1.14	0.09	0.54	0.01
1	2	bacterial supernatant	control	Control_95h_B	M_Control_095	0.77	0.48	0.23	1.22	0.18	0.93	0.98	0.16	1.03	2.02	1.1	0.1	1.05	1.67	0.8	1.09	0.94	1.07	1.05169	1.11	0.98	1.04	1.13	0.85	1.66	1.35	1.03	1	1.32	0.01	1.57	0.75	0.88	1.01	1.24	0.99	0.95	1.80279	1.71	1.43	1.07	0	0.57	0
1	2	bacterial supernatant	control	Control_143h_B	M_Control_143	0.56	0.34	2.07	1.02	1.63	1.81	0.98	0.31	0.99	1.23	1.06	0.08	1.16	1.6	0.98	1.17	0.94	1.19	1.07947	0.79	1.28	1.1	1.11	0.94	1.79	1.44	1.18	1	1.08	0.01	2.37	0.95	0.72	1.07	1.2	1.06	1.59	2.12655	1.9	1.58	1.04	0	0.67	0
1	2	bacterial supernatant	control	Control_167h_B	M_Control_167	0.35	0.36	4.91	0.7	4.92	2.22	0.98	0.32	0.98	1.07	1.12	0.06	1.14	1.49	0.96	1.2	0.93	1.14	1.02788	0.62	1.35	1.06	1.14	0.99	1.8	1.45	1.22	0.95	1.14	0.04	2.16	1.37	0.57	1.13	1.11	1.11	1.81	1.97939	1.73	1.6	1.16	0	0.65	0
2	3	bacterial supernatant	control	M_Control_000_1	M_Control_000	1.7	1.11	0.23	1	0.39	0.57	0.98	0.04	1.13	1.02	1.08	2.15	1.27	0.07	1.69	0.91	1	0.72	1.28	5.14	0.64	0.78	1	1.13	0.31	0.44	0.94	1.1	0.74	2.55	0.6	0.8	0.99	0.96	0.97	0.93	0.02	0.1	0.64	0.69	0.21	1.9	0.58	2.78
2	3	bacterial supernatant	control	M_Control_007_1	M_Control_007	1.37	1.14	0.23	1.06	0.39	0.59	0.98	0.09	1.11	1.01	1.08	0.26	1.03	1.59	0.94	0.9	0.92	0.98	0.98	1.42	0.64	0.87	1	0.98	0.94	0.63	0.94	1.1	1.01	2.49	0.66	0.59	1.36	0.94	1.04	0.98	0.13	0.45	0.61	0.7	6	2.09	0.82	3.1
2	3	bacterial supernatant	control	M_Control_023_1	M_Control_023	0.8	1.09	0.23	1.02	0.39	0.78	0.98	0.02	1.01	0.9	0.99	0.05	0.8	1.88	0.31	0.91	0.85	0.95	0.31	0.17	0.64	0.86	0.93	0.64	1.45	1.42	0.87	1.07	1.09	0.71	0.71	0.6	1.25	0.9	1.02	0.93	0.27	0.34	0.88	0.96	0.21	1.29	1.45	0.84
2	3	bacterial supernatant	control	M_Control_047_1	M_Control_047	0.58	0.79	0.23	1.05	0.39	0.58	0.98	0.05	0.94	0.88	0.94	0.03	0.69	1.83	0.25	0.95	0.94	1	0.49	0.29	0.64	0.77	0.87	0.5	1.39	1.41	0.93	1.06	1.11	0.01	0.73	0.65	1.23	0.82	1.03	0.98	0.37	1.2	1.04	1.2	0.21	0.23	1.3	0.03
2	3	bacterial supernatant	control	M_Control_071_1	M_Control_071	0.51	0.61	0.23	1.08	0.39	0.91	0.98	0.11	1	0.94	1.05	0.04	0.72	2.16	0.27	0.94	0.95	1.14	0.8	0.34	0.77	1.01	0.89	0.72	1.7	1.72	1.04	0.98	1.33	0.01	1.23	0.86	1.68	1	1.04	0.91	0.52	2.05	1.18	1.48	1.9	0.06	1.39	0.02
2	3	bacterial supernatant	control	M_Control_095_1	M_Control_095	0.44	0.52	1.13	1.11	0.83	0.88	0.98	0.16	1	1.01	1.08	0.05	0.77	2.08	0.33	1.04	1.06	1.17	0.97	0.29	0.85	1.08	0.94	0.74	1.84	1.44	1.02	1.03	1.36	0.01	1.48	1.58	1.68	1.02	1.14	0.99	0.64	2.45	1.49	1.6	0.21	0.02	1.66	0.01
2	3	bacterial supernatant	control	M_Control_143_1	M_Control_143	1.44	0.32	2.85	1.19	2.21	1.59	0.98	0.45	1.08	1.16	1.14	0.05	1.63	2.32	2.12	1.13	0.96	1.17	0.96	0.37	1.19	1.06	1.18	1.01	0.5	0.88	1.09	1.02	0.67	0.01	1.78	4.14	0.75	1.05	0.83	0.93	1.09	2.9	1.51	1.63	1.49	0.04	1.41	0
2	3	bacterial supernatant	control	M_Control_167_1	M_Control_167	1.03	0.25	2.89	1.16	2.42	1.72	0.98	0.47	0.83	0.98	0.99	0.05	1.63	1.71	2.09	1.02	0.86	0.98	0.89	0.45	0.92	0.77	1.16	0.85	0.38	0.59	1.07	0.78	0.34	0.01	1.81	2.19	0.45	0.96	0.66	0.82	1.33	2.66	1.24	1.77	0.38	0.02	1.01	0
2	3	bacterial supernatant	control	M_Control_215_1	M_Control_215	0.78	0.23	17.22	1.08	16.02	2.18	0.98	0.58	1.02	1.2	1.05	0.05	1.78	2.06	2.48	1.19	0.91	1.36	0.99	0.45	0.86	0.84	1.31	1.04	0.41	0.56	1.22	0.92	0.43	0.01	1.98	2.32	0.45	1.09	0.76	0.89	1.75	2.93	1.39	1.79	0.88	0.02	2.08	0
2	3	bacterial supernatant	control	M_ControlWS_000_1	M_ControlWS_000	0.42	1.18	0.23	0.94	0.39	0.69	0.98	0.03	1.09	0.98	0.94	1.91	0.59	0.16	0.56	0.91	0.89	0.62	1.15	0.46	0.64	0.96	0.9	0.84	0.9	0.91	0.93	1	1.16	2.26	0.75	1.74	1.72	0.88	1.03	0.93	0.02	0.13	0.56	0.64	0.21	2.17	0.92	2.7
2	4	bacterial supernatant	control	M_Control_000_2	M_Control_000	1.22	1.06	0.23	0.98	0.39	0.63	0.98	0.06	0.98	0.86	0.83	1.72	1.08	0.07	1.07	0.86	0.86	0.56	1.22	4.2	0.64	0.76	0.86	0.97	0.44	0.56	0.85	0.92	0.82	2.62	0.66	0.61	0.88	0.86	0.84	0.95	0.02	0.09	0.59	0.63	0.21	1.71	0.44	2.45
2	4	bacterial supernatant	control	M_Control_007_2	M_Control_007	0.98	1.14	0.23	1.09	0.39	0.66	0.98	0.03	0.99	0.99	0.87	0.18	0.84	1.47	0.69	0.94	0.95	0.75	0.85	0.67	0.64	0.88	0.86	1.02	1.1	0.84	0.88	0.98	0.95	2.47	0.78	0.49	1.15	0.91	0.95	0.99	0.14	0.38	0.61	0.66	3.22	1.81	0.55	2.94
2	4	bacterial supernatant	control	M_Control_023_2	M_Control_023	0.52	1.07	0.23	0.93	0.39	0.61	0.98	0.02	0.88	0.8	0.84	0.05	0.56	1.7	0.2	0.83	1.05	0.85	0.35	0.26	0.64	0.89	0.75	0.59	1.52	1.31	0.84	0.82	1.11	0.78	0.86	0.83	1.24	0.78	0.9	0.92	0.26	0.32	0.71	0.85	0.31	1.03	0.81	0.83
2	4	bacterial supernatant	control	M_Control_047_2	M_Control_047	0.4	0.78	0.23	1.24	0.39	0.58	0.98	0.05	0.86	0.82	0.87	0.03	0.59	1.6	0.21	0.84	1.1	1	0.48	0.59	0.64	0.83	0.75	0.55	1.6	1.31	0.85	0.83	1.15	0.08	0.95	0.68	1.18	0.78	0.83	0.83	0.34	1.14	0.89	1.1	0.21	0.28	1.4	0.04
2	4	bacterial supernatant	control	M_Control_071_2	M_Control_071	0.47	0.61	0.23	0.93	0.39	0.83	0.98	0.15	0.9	0.84	0.98	0.04	0.62	2	0.24	1.01	1.01	1.09	0.72	0.53	0.64	0.97	0.84	0.67	1.77	1.46	0.98	0.99	1.3	0.01	1.16	0.71	1.12	0.97	0.95	0.94	0.45	1.89	1.2	1.35	0.34	0.08	1.03	0
2	4	bacterial supernatant	control	M_Control_095_2	M_Control_095	0.36	0.51	0.57	0.96	0.46	0.88	0.98	0.2	0.96	0.93	1	0.04	0.63	2.04	0.23	0.99	0.89	1.1	0.81	0.31	0.64	0.84	0.84	0.65	1.78	1.43	1	0.93	1.27	0.01	1.42	0.75	1.38	0.95	0.99	0.9	0.6	2.15	1.2	1.3	0.21	0.04	1.17	0
2	4	bacterial supernatant	control	M_Control_143_2	M_Control_143	1.41	0.36	1.6	0.89	1.21	1.24	0.98	0.6	0.9	1.05	1.07	0.06	1.54	1.91	2.02	1.05	0.94	1.19	0.93	0.42	0.99	0.94	1.11	0.91	0.58	0.86	1.05	0.91	0.62	0.01	1.67	1.12	0.58	0.98	0.76	0.84	0.99	2.79	1.25	1.38	0.31	0.02	1.42	0
2	4	bacterial supernatant	control	M_Control_167_2	M_Control_167	1.13	0.32	2.53	1.03	2.18	1.79	0.98	0.58	0.95	1.07	1.1	0.06	1.69	1.96	2.19	1.13	0.96	1.19	0.95	0.45	1.12	0.95	1.16	0.96	0.49	0.68	1.06	0.96	0.46	0.01	1.83	0.9	0.55	1	0.77	0.9	1.28	2.94	1.34	1.47	0.8	0.02	1.38	0
2	4	bacterial supernatant	control	M_Control_215_2	M_Control_215	0.08	0.31	17.89	0.96	15.22	1.78	0.98	0.54	0.94	1.07	1.02	0.04	0.71	1.7	0.29	1.22	1.13	1.44	1.02	0.38	1.49	1.16	0.97	0.78	2.15	1.49	1.11	0.89	1.74	0.01	2.46	2.2	1.44	1.18	0.89	0.94	1.63	2.75	1.26	1.67	0.43	0.02	1.63	0.01
2	4	bacterial supernatant	control	M_ControlWS_000_2	M_ControlWS_000	0.49	1.2	0.23	1.12	0.39	0.57	0.98	0.02	1.01	0.84	0.8	1.68	0.58	0.16	0.55	0.86	0.87	0.63	1.18	0.48	0.64	0.97	0.83	0.93	1.06	0.92	0.87	0.91	1.1	2.21	0.81	2.59	1.11	0.84	0.89	0.94	0.02	0.13	0.57	0.55	0.25	1.88	0.67	2.72
2	5	bacterial supernatant	control	M_Control_000_3	M_Control_000	1.92	1.22	0.23	1.02	0.39	0.62	0.98	0.03	1.09	1.04	1	2.06	1.34	0.08	1.59	0.96	1.02	0.57	1.18	5.86	0.64	0.99	1.06	1.08	0.29	0.43	1	1.09	0.68	2.92	0.62	0.85	0.73	1	0.89	0.93	0.02	0.1	0.67	0.73	0.21	2.13	0.42	2.57
2	5	bacterial supernatant	control	M_Control_007_3	M_Control_007	1.36	1.51	0.23	0.97	0.39	0.79	0.98	0.04	1.07	1.06	1.03	0.98	1.05	1.11	0.97	1.01	1.04	0.71	0.88	1.56	0.64	1.11	0.99	1.01	0.98	0.76	1.03	1.02	0.85	2.68	0.72	0.73	0.9	1.05	1.09	1.24	0.1	0.29	0.73	0.75	3.86	1.85	0.56	2.87
2	5	bacterial supernatant	control	M_Control_023_3	M_Control_023	0.72	1.44	0.23	0.93	0.39	0.77	0.98	0.02	0.99	1.03	1.08	0.06	0.84	2.06	0.27	0.99	1.16	0.89	0.31	0.09	0.64	1.25	0.95	0.7	1.67	1.78	1.01	1.1	1.31	0.68	0.86	0.48	1.4	1	1.2	1.16	0.33	0.33	1	1.08	0.21	1.46	1.33	0.74
2	5	bacterial supernatant	control	M_Control_047_3	M_Control_047	0.7	1.01	0.23	0.98	0.39	0.58	0.98	0.03	1.06	0.95	0.97	0.03	0.71	1.93	0.24	0.98	1.22	0.96	0.51	0.34	0.64	1.3	0.94	0.63	1.58	1.61	0.98	1.05	1.21	0.06	1	1.14	1.34	0.94	1.14	1.1	0.38	1.23	1.34	1.31	0.27	0.24	1.25	0.03
2	5	bacterial supernatant	control	M_Control_071_3	M_Control_071	0.85	0.63	0.23	0.9	0.39	0.73	0.98	0.06	0.87	0.94	0.97	0.04	0.78	1.92	0.27	0.97	1.18	0.77	0.71	0.27	0.64	1.15	0.96	0.71	1.59	1.47	0.99	0.87	1.02	0.01	1.2	0.88	0.82	0.97	1.1	0.97	0.42	1.86	1.72	1.47	0.21	0.06	0.92	0.01
2	5	bacterial supernatant	control	M_Control_095_3	M_Control_095	0.81	0.53	0.85	1	0.83	0.88	0.98	0.1	0.9	0.96	1.03	0.04	0.91	2.03	0.31	1.05	1.19	0.89	0.86	0.51	0.64	1.17	0.99	0.75	1.61	1.4	1.08	1.02	1.09	0.01	1.61	0.66	1.02	1.06	1.07	1.02	0.54	2.31	2	1.65	0.21	0.05	1	0
2	5	bacterial supernatant	control	M_Control_143_3	M_Control_143	1.78	0.35	1.07	1.08	0.62	1.34	0.98	0.39	1.02	1.11	1.07	0.05	1.76	1.98	2.14	1.11	1.01	0.92	0.86	0.37	0.65	1.13	1.15	0.85	0.54	0.88	1.08	0.94	0.56	0.01	1.84	0.98	0.61	1.06	0.85	0.95	1.03	2.51	2.05	1.76	0.37	0.05	1.34	0
2	5	bacterial supernatant	control	M_Control_167_3	M_Control_167	1.74	0.3	1.28	1	1.19	1.7	0.98	0.56	0.96	1.17	1.14	0.07	1.82	2.2	2.61	1.19	0.71	0.96	0.88	0.47	0.71	1.22	1.22	1.04	0.46	0.74	1.16	0.87	0.43	0.01	1.89	1.28	0.45	1.15	0.88	0.94	1.49	2.84	2.27	1.89	0.44	0.02	1.12	0
2	5	bacterial supernatant	control	M_Control_191_3	M_Control_191	0.62	0.31	2.44	0.9	1.78	2.16	0.98	0.42	0.97	1.15	1.03	0.05	1.32	1.94	0.82	1.2	1.29	0.91	0.87	0.52	0.69	1.04	1.15	0.96	1.06	1.17	1.16	0.94	0.81	0.01	2.35	1.08	0.62	1.17	1.05	1.03	1.56	2.48	2.23	1.91	1.67	0.02	1.21	0.01
2	5	bacterial supernatant	control	M_Control_215_3	M_Control_215	0.43	0.28	8.09	0.87	6.68	2.24	0.98	0.52	0.95	1.13	1.07	0.04	1.39	1.9	0.73	1.27	1.27	0.91	0.91	0.41	0.64	1.04	1.16	0.95	1.27	1.09	1.25	0.8	0.88	0.01	2.54	1.45	0.77	1.16	1.16	1.07	1.75	2.7	2.12	1.91	2.79	0.03	1.32	0.01
2	5	bacterial supernatant	control	M_ControlWS_000_3	M_ControlWS_000	0.52	1.36	0.23	0.93	0.39	0.49	0.98	0.02	1.04	1	0.9	1.82	0.62	0.16	0.58	0.94	0.95	0.52	1.1	0.48	0.64	0.99	0.92	1.06	0.89	1.02	0.96	1.04	1.28	2.46	0.67	0.45	1.09	0.95	1.04	0.97	0.02	0.13	0.67	0.6	0.21	2.08	0.67	2.54
1	1	matrix blank	3g/1.5g ceftolozane	Blank_broth_B1_E	BR_Cefto3g	1.06	1.5	0.03	0.58	0.06	0.62	0.98	0.04	0.97	0.97	0.94	2.59	0.86	0.05	1.08	0.89	1.4	0.4	1.35728	0.95	0.13	1.02	0.84	1.03	0.39	0.43	0.88	0.92	1.14	4.68	0.96	0.99	1.4	0.94	0.84	0.92	0.03	0.0647473	0.53	0.56	0.72	2.61	0.12	4.95
1	1	matrix blank	3g/1.5g ceftolozane	Blank_broth_B2_E	BR_Cefto3g	1.47	1.24	0.03	0.58	0.06	0.52	0.98	0.52	1.09	0.86	0.96	2.85	1.02	0.04	1.33	0.96	1.01	0.5	1.31362	1.02	0.13	0.92	0.96	1.1	0.3	0.38	0.94	0.9	0.73	4.5	0.37	0.88	1.44	0.98	0.75	0.94	0.01	0.066461	0.58	0.6	1.04	2.9	0.54	5.06
1	1	matrix blank	3g/1.5g ceftolozane	Blank_broth_B3_E	BR_Cefto3g	1.38	1.21	0.03	0.56	0.06	0.57	0.98	0.47	1.02	0.89	0.98	3	1.03	0.04	1.34	0.92	0.97	0.52	1.28188	1.06	0.13	0.93	0.95	1.04	0.08	0.3	0.9	0.94	0.97	4.68	0.41	0.86	1.41	1.01	0.77	0.95	0.01	0.0545346	0.54	0.59	1.17	2.7	0.43	4.99
1	2	matrix blank	3g/1.5g ceftolozane	Blank_broth_B2_F	BR_Cefto3g	1.26	1.69	0.03	0.64	0.06	0.51	0.98	0.03	1.01	0.93	0.99	2.62	0.91	0.05	1.16	0.92	1.2	0.44	1.25806	0.76	0.13	1.02	0.95	1.11	0.36	0.47	0.9	0.93	0.8	4.68	0.51	0.76	1.46	0.93	0.89	0.97	0.02	0.0583215	0.57	0.57	0.96	2.63	0.25	5.21
1	2	matrix blank	3g/1.5g ceftolozane	Blank_broth_B3_F	BR_Cefto3g	1.4	1.28	0.03	0.69	0.06	0.54	0.98	0.46	1.1	0.94	0.91	2.79	0.98	0.04	1.35	0.96	1.06	0.47	1.26203	1.1	0.13	0.93	0.95	1.03	0.29	0.28	0.89	0.93	0.74	5.04	0.42	0.71	1.39	0.96	0.79	0.96	0.01	0.0621919	0.52	0.59	0.94	2.87	0.5	5.03
1	2	matrix blank	3g/1.5g ceftolozane	Blank_broth_B3_F_20200425222826	BR_Cefto3g	1	1.44	0.03	0.85	0.06	0.79	0.98	0.05	1	0.9	0.87	2.76	0.85	0.05	1.17	0.88	0.96	0.42	1.18663	0.75	0.13	0.87	0.92	1.12	0.33	0.41	0.87	0.95	0.97	4.3	0.75	0.82	1.32	0.94	0.97	0.95	0.04	0.0514026	0.5	0.58	0.79	2.87	0.16	5.14
2	3	matrix blank	3g/1.5g ceftolozane	BR_Cefto3g_000_1	BR_Cefto3g	2.46	1.18	0.23	1.24	0.39	0.67	0.98	0.21	1.13	1.07	1.15	2.26	1.53	0.05	2.9	0.94	0.99	0.68	1.44	0.45	0.64	1.1	1.16	1.18	0.16	0.3	0.97	1.11	0.51	2.3	0.48	0.39	0.79	1.04	0.89	1.01	0.01	0.11	0.63	0.63	0.21	2.28	0.86	3.17
2	3	matrix blank	3g/1.5g ceftolozane	BR_Cefto3g_047_1	BR_Cefto3g	0.45	1.2	0.23	1.13	0.39	0.59	0.98	0.02	1.07	1.08	1.03	2.22	0.63	0.05	0.55	0.91	0.84	0.71	1.29	0.84	0.64	0.69	0.86	1.04	0.88	0.94	0.84	1	1.27	2.22	0.64	0.72	1.66	0.96	1.14	1.1	0.01	0.09	0.58	0.64	0.21	2.37	0.85	2.81
2	3	matrix blank	3g/1.5g ceftolozane	BR_Cefto3g_215_1	BR_Cefto3g	1.16	1.14	0.23	1.16	0.39	0.74	0.98	0.02	1.22	1.14	1.18	2.63	1.14	0.06	1.08	1	1.09	0.82	1.44	0.95	0.64	0.92	1.04	1.24	0.45	0.63	1.03	1.3	1.24	3.17	0.75	3.57	1.66	1.02	1.1	1.01	0.02	0.14	0.68	0.8	0.21	2.49	0.56	3.21
2	4	matrix blank	3g/1.5g ceftolozane	BR_Cefto3g_000_2	BR_Cefto3g	2	1.06	0.23	1.05	0.39	0.73	0.98	0.02	1.12	1.04	1.01	2.31	1.31	0.05	1.93	0.93	1.01	0.74	1.31	0.58	0.64	0.96	1.07	1.11	0.18	0.34	0.92	1.13	0.7	2.87	0.57	0.51	0.96	0.93	0.82	0.95	0.02	0.14	0.58	0.73	0.21	2.06	0.46	2.94
2	4	matrix blank	3g/1.5g ceftolozane	BR_Cefto3g_047_2	BR_Cefto3g	0.46	1.22	0.23	0.99	0.39	0.69	0.98	0.02	1.01	0.95	0.89	2.01	0.6	0.04	0.57	0.95	0.79	0.57	1.25	0.62	0.64	0.7	0.84	1.07	0.81	0.69	0.85	0.98	1.1	2.33	0.83	0.54	1.31	0.87	1.03	0.94	0.01	0.09	0.62	0.59	0.21	1.88	0.66	2.46
2	4	matrix blank	3g/1.5g ceftolozane	BR_Cefto3g_215_2	BR_Cefto3g	0.46	1.29	0.23	1.04	0.39	0.62	0.98	0.02	1.06	0.87	0.9	1.87	0.58	0.05	0.5	0.83	0.91	0.53	1.07	0.57	0.64	0.87	0.8	0.81	0.82	0.86	0.87	0.99	1.1	2.12	0.76	1.43	1.23	0.83	0.95	0.84	0.01	0.08	0.56	0.54	0.22	1.85	0.62	2.48
1	1	matrix blank	6g/3g ceftolozane	Blank_broth_B3_i	BR_Cefto6g	1.32	1.33	0.03	0.61	0.06	0.52	0.98	0.42	1.03	0.95	0.9	2.82	0.96	0.04	1.22	0.91	0.9	0.46	1.17472	0.87	0.13	0.94	0.93	0.99	0.24	0.3	0.9	0.9	0.64	4.63	0.35	0.7	1.41	0.88	0.77	0.91	0.01	0.0575612	0.5	0.53	0.8	2.7	0.49	4.92
1	1	matrix blank	6g/3g ceftolozane	Blank_broth_B3_i_20200426061728	BR_Cefto6g	1	1.41	0.03	0.56	0.06	0.57	0.98	0.05	0.98	0.92	0.89	2.69	0.85	0.06	1.1	0.87	0.91	0.43	1.03582	0.59	0.13	0.95	0.86	1.02	0.35	0.37	0.9	0.88	0.94	4.54	0.4	0.8	1.2	1.01	0.9	0.85	0.03	0.0521026	0.53	0.54	0.83	2.56	0.18	5.13
1	1	matrix blank	6g/3g ceftolozane	Blank_broth_B4_i	BR_Cefto6g	1.25	1.19	0.03	0.62	0.06	0.52	0.98	0.5	1.04	0.93	0.95	2.62	0.99	0.03	1.26	0.87	0.98	0.51	1.21838	0.91	0.13	0.91	0.93	0.96	0.08	0.32	0.88	0.93	0.65	4.96	0.32	0.77	1.31	0.96	0.76	0.85	0.02	0.0608177	0.54	1.12	1.01	2.82	0.54	4.95
1	2	matrix blank	6g/3g ceftolozane	Blank_broth_B2_J	BR_Cefto6g	1.07	1.38	0.03	0.55	0.06	0.45	0.98	0.03	1.04	0.89	0.99	2.84	0.9	0.04	1.05	0.91	1.38	0.44	1.26203	0.9	0.13	1.05	0.97	1	0.36	0.52	0.94	0.94	1.09	5	0.3	0.74	1.51	1.1	0.95	0.91	0.01	0.0621243	0.58	0.52	0.94	2.64	0.27	5.03
1	2	matrix blank	6g/3g ceftolozane	Blank_broth_B3_J	BR_Cefto6g	1.52	1.31	0.03	0.68	0.06	0.5	0.98	0.44	1.05	0.98	0.98	2.46	0.96	0.04	1.18	0.88	1.01	0.5	1.21838	1	0.13	1.01	0.94	1.12	0.33	0.37	0.93	0.93	0.8	5.08	0.3	0.77	1.47	0.99	0.8	0.96	0.01	0.0559496	0.58	0.56	0.9	2.74	0.44	5.13
1	2	matrix blank	6g/3g ceftolozane	Blank_broth_B4_J	BR_Cefto6g	1.23	1.49	0.03	0.66	0.08	0.6	0.98	0.19	1.03	0.86	0.88	2.36	0.86	0.05	1.24	0.86	1.04	0.39	1.24616	1.27	0.13	0.94	0.86	1.02	0.26	0.35	0.92	0.93	0.87	4.48	0.55	0.75	1.14	0.97	0.85	0.89	0.03	0.0611797	0.55	0.59	0.87	2.48	0.18	4.96
2	3	matrix blank	6g/3g ceftolozane	BR_Cefto6g_000_1	BR_Cefto6g	1.65	1.07	0.23	1.09	0.39	0.65	0.98	0.02	1.14	1.03	1	2.11	1.28	0.06	1.54	0.94	0.94	0.75	1.29	0.52	0.64	0.75	1.03	1.17	0.23	0.4	0.95	1.13	0.75	2.8	0.51	0.37	0.94	0.95	0.99	1.03	0.02	0.14	0.56	0.73	0.21	2.06	0.5	2.79
2	3	matrix blank	6g/3g ceftolozane	BR_Cefto6g_047_1	BR_Cefto6g	0.54	1.44	0.23	0.91	0.39	0.7	0.98	0.03	1.21	1.02	1.09	2.36	0.69	0.06	0.61	0.94	0.93	0.74	1.4	0.67	0.64	1.08	0.95	1.12	0.87	0.85	0.99	1.21	1.45	2.35	0.86	0.59	2.13	1	1.17	1.08	0.01	0.09	0.72	0.68	0.21	2.34	1.37	3.2
2	3	matrix blank	6g/3g ceftolozane	BR_Cefto6g_215_1	BR_Cefto6g	0.48	1.21	0.23	1.02	0.39	0.5	0.98	0.03	1.12	1.05	1.11	2.22	0.67	0.05	0.59	0.92	1.07	0.68	1.35	0.72	0.64	0.98	0.88	1.15	0.93	0.87	0.91	1.08	1.34	2.37	0.83	2.5	1.6	0.93	1.03	1.03	0.01	0.1	0.59	0.72	0.53	2.23	0.92	2.9
2	4	matrix blank	6g/3g ceftolozane	BR_Cefto6g_000_2	BR_Cefto6g	2.39	1.16	0.23	1.13	0.39	0.7	0.98	0.16	0.98	0.91	0.87	1.78	1.43	0.04	2.22	0.89	0.85	0.54	1.17	0.54	0.64	0.83	1	0.94	0.12	0.27	0.82	0.91	0.39	2.16	0.34	0.54	0.52	0.94	0.67	0.82	0.01	0.1	0.53	0.53	0.21	1.81	0.47	2.42
2	4	matrix blank	6g/3g ceftolozane	BR_Cefto6g_047_2	BR_Cefto6g	0.45	1.17	0.23	1.08	0.39	0.67	0.98	0.02	1.09	0.99	0.95	2.04	0.64	0.05	0.55	0.92	0.94	0.68	1.26	0.69	0.64	0.93	0.83	0.9	0.88	0.84	0.89	1.07	1.21	2.14	0.83	0.55	1.53	0.96	1.12	1.01	0.01	0.09	0.57	0.61	0.21	2.15	0.85	2.72
2	4	matrix blank	6g/3g ceftolozane	BR_Cefto6g_215_2	BR_Cefto6g	0.42	1.23	0.23	1.02	0.39	0.48	0.98	0.02	1.03	1.01	0.93	1.82	0.56	0.04	0.52	0.83	0.76	0.64	1.13	0.63	0.64	0.86	0.85	0.95	0.85	0.79	0.83	1.12	1.27	2.13	0.72	1.06	1.41	0.91	1.07	0.92	0.01	0.09	0.62	0.62	0.22	1.87	0.76	2.92
1	1	matrix blank	control	Blank_broth_B0_B0	BR_Control	1.26	1.28	0.03	1.93	0.06	0.64	0.98	0.04	1.05	0.94	0.96	2.73	0.93	0.04	1.18	0.97	1.06	0.51	1.31362	2.05	0.13	1.04	0.99	1	0.32	0.43	0.94	1	1.05	4.7	0.66	2.4	1.66	1.03	1.01	0.98	0.01	0.0593662	0.58	0.6	1.11	3.1	0.27	5.03
1	1	matrix blank	control	Blank_broth_B4_A	BR_Control	0.9	1.29	0.03	0.86	0.06	0.48	0.98	0.03	1.09	0.97	1.16	2.93	0.86	0.05	1	1.01	0.82	0.58	1.51206	0.98	0.13	0.82	0.96	1.1	0.87	0.72	0.94	1.01	1.34	3.92	0.89	0.87	1.75	1.01	1.34	1.22	0.02	0.059004	0.68	0.64	0.85	3.4	0.24	5.48
1	2	matrix blank	control	Blank_broth_B4_B	BR_Control	0.95	1.17	0.03	0.66	0.06	0.56	0.98	0.04	1.04	0.9	0.97	2.64	0.9	0.05	1.37	0.94	0.91	0.53	1.29378	0.88	0.13	0.9	0.94	1.24	0.53	0.61	0.97	1.03	1.19	4.54	0.66	0.83	1.54	0.98	1.11	0.99	0.01	0.0525436	0.54	0.57	1.03	3.21	0.24	4.94
2	3	matrix blank	control	BR_Control_000_1	BR_Control	1.94	1.05	0.23	1.02	0.39	0.67	0.98	0.03	1.16	1.02	1.07	2.03	1.38	0.05	1.7	0.91	0.9	0.66	1.25	0.51	0.64	0.9	1.09	1.08	0.17	0.35	0.9	1.14	0.75	2.83	0.51	0.5	1.15	0.93	0.86	0.94	0.02	0.13	0.58	0.64	0.21	1.92	0.54	3.22
2	3	matrix blank	control	BR_Control_047_1	BR_Control	0.68	1.22	0.23	1.15	0.39	0.68	0.98	0.02	1.14	0.97	1.08	2.18	0.85	0.05	0.74	0.96	0.84	0.69	1.31	0.63	0.64	0.89	0.95	1.26	0.74	0.87	0.86	1.1	1.25	2.36	0.77	0.62	1.96	0.99	1.24	1.22	0.01	0.09	0.65	0.66	0.21	2.18	1.17	2.91
2	3	matrix blank	control	BR_Control_215_1	BR_Control	2.66	1.29	0.23	1	0.39	0.68	0.98	0.31	1.28	1	1.16	2.25	1.46	0.06	2.67	1	0.78	0.8	1.4	0.87	0.64	0.85	1.16	1.29	0.11	0.31	0.91	1.22	0.46	2.08	0.42	1.16	0.78	1.03	0.86	0.9	0.01	0.1	0.67	0.63	0.36	2.33	1	3.22
2	4	matrix blank	control	BR_Control_000_2	BR_Control	1.49	1.13	0.23	0.92	0.39	0.69	0.98	0.02	0.99	1	0.92	1.99	1.14	0.05	1.38	0.89	0.92	0.58	1.23	0.5	0.64	0.8	0.96	1.16	0.28	0.44	0.9	0.95	0.74	2.69	0.53	1.67	0.73	0.88	0.95	0.97	0.02	0.13	0.61	0.63	0.21	1.73	0.44	2.58
2	4	matrix blank	control	BR_Control_047_2	BR_Control	0.39	1.27	0.23	1.05	0.39	0.53	0.98	0.02	1.06	0.98	1.02	1.99	0.56	0.05	0.54	0.89	1.02	0.53	1.27	0.64	0.64	0.92	0.86	0.9	0.93	0.9	0.86	1.03	1.29	2.25	0.7	0.87	1.7	0.88	1.09	1.05	0.01	0.1	0.64	0.57	1.4	1.94	0.89	2.45
2	4	matrix blank	control	BR_Control_215_2	BR_Control	0.33	1.32	0.23	1.03	0.39	0.51	0.98	0.02	0.96	0.95	0.9	1.73	0.51	0.04	0.44	0.89	1.01	0.57	1.22	0.76	0.64	0.98	0.82	0.92	0.9	0.87	0.86	0.99	1.24	2.19	0.89	1.37	1.14	0.87	0.89	0.91	0.01	0.08	0.6	0.55	0.78	1.7	0.69	2.42
#Values represent the relative abundance calculated as the measured peak height intensity divided by the average peak height intensity for each metabolite per LC-MS run
BR: broth, M: Metabolomic supernatant sample from the cartridge
[truncated: 47 more columns]
